# Supplementary material for: A novel MC1R allele for black coat colour reveals the Polynesian ancestry and hybridization patterns of Hawaiian feral pigs
Source: R Soc Open Sci. 2016 Sep 7;3(9):160304. doi: 10.1098/rsos.160304 (PMC5043315; doi:10.1098/rsos.160304)
Supplement: Table S1 [file rsos160304supp5.xls]

## Sheet: Sheet1
Sample	Species	Sex	DNA	mtDNA	MC1R Allele 1	MC1R Allele 2	Island	Location	Sample no	Age	Notes
5291	Sus scrofa	M	Yes	Pacific	-	-	Kauai	Waimea Canyon, near Camp I Mauka Powerhouse			8/8/04, black
5292	Sus scrofa	M	Yes	Pacific	0601	0601	Kauai	Camp I Waimea Canyon	2		2/26/05, black, long snout
5293	Sus scrofa	M	Yes	Pacific	-	-	Kauai	Koaie canyon @ Hipalau in Waimea Canyon	1		2/13/05, black
5294	Sus scrofa	M	Yes	Pacific	0601	0301	Kauai	Pali Flume, Waimea Canyon	3		2/26/05, black
5295	Sus scrofa	F	Yes	Pacific	0501	0501	Kauai	Waialae Junction in Waimea Canyon	5		2/27/05, red, long snout, skinny butt
5296	Sus scrofa	M	Yes	Pacific	0601	0301	Kauai	Mohihi Waialae			7?29/04, black
5297	Sus scrofa	-	Yes	Asian	-	-	Oahu	Lyon Arboretum, Manoa, Oahu	Lyon#6A
5298	Sus scrofa	-	Yes	European	-	-	Oahu	Lyon Arboretum, Manoa, Oahu	Lyon#6B
5299	Sus scrofa	F	Yes	Pacific	0601	0601	Oahu	Waialae			9/6/04, black
5300	Sus scrofa	M	Yes	European	0601	0601	Kauai	Ksaie Cany.			9/18/04, black
5301	Sus scrofa	M	Yes	Pacific	-	-	Oahu	Kahuku		32mo	2004-06-05
5302	Sus scrofa	M	Yes	Asian	0601	0601	Hawaii	Volcano		34mo	2004-06-03
5303	Sus scrofa	-	No	-	-	-	Hawaii	Volcano		32mo	2004-05-25
5304	Sus scrofa	-	Yes	Pacific	0601	0601	Hawaii	Volcano		36+mo	2004-05-25
5305	Sus scrofa	F	No	-	-	-	Hawaii	Volcano			2004-06-15
5306	Sus scrofa	M	Yes	Pacific	0601	0601	Hawaii	Volcano		34mo	2004-06-15
5307	Sus scrofa	M	Yes	Pacific	0601	0601	Hawaii	Volcano		18mo	2004-06-15
5308	Sus scrofa	F	Yes	Asian	0601	0601	Hawaii	Volcano		34mo	2004-06-10
5309	Sus scrofa	F	Yes	Asian	0601	0601	Hawaii	Volcano		32mo	2004-06-10
5310	Sus scrofa	-	Yes	Asian	0501	0501	Hawaii	Volcano area			2004-06-10
5311	Sus scrofa	M	Yes	Pacific	0601	0601	Oahu	Waialae Cabon			10/9/04, black
5312	Sus scrofa	M	Yes	Pacific	-	-	Kauai	Lonomea Koale Canyon			10/2/04, black (smokey)
5313	Sus scrofa	M	Yes	Pacific	0601	0301/0501/0502	Oahu	Waialae			10/10/04, black
5314	Sus scrofa	F	Yes	Pacific	0601	0301	Oahu	Waialae		Adult	5/27/05, black
5315	Sus scrofa	F	Yes	Pacific	0601	0301/0501/0502	Oahu	Waialae		young	5/27/05, black (piglet)
5316	Sus scrofa	-	No	-	-	-	Oahu	Lyon Arboretum, Manoa, Oahu			2004-07-11
5317	Sus scrofa	M	Yes	Pacific	0601	0601	Kauai	Kahaluamanu (Waialae), Kauai			11/11/04, black, fat, Europeanopean looking pig
5318	Sus scrofa	F	Yes	Pacific	0601	0601	Kauai	Waimea Canyon near Pali Flume		Adult	1/8/05, black, long snout
5319	Sus scrofa	F	No	-	-	-	Kauai	Waimea Canyon near Pali Flume		Adult	1/22/05, brown
5320	Sus scrofa	F	Yes	Pacific	0601	0601	Kauai	Waimea Canyon near Pali Flume		Adult	1/22/05, black, small pig
5321	Sus scrofa	M	Yes	Pacific	0601	0301	Kauai	Waimea Canyon , Tunnel 7	4	Adult	2/27/05, white with black spots
5322	Sus scrofa	F	Yes	Pacific	0601	0601	Molokai	Pele Kuna		6mo	60 lbs.
5323	Sus scrofa	M	No	-	-	-	Molokai	Pele Kuna		1yr	90 lbs.
5324	Sus scrofa	F	No	-	-	-	Molokai	Pele Kuna		1yr	90 lbs.
5325	Sus scrofa	M	Yes	Pacific	0301/0501/0502	0301/0501/0502	Molokai	Pele Kuna		5mo	40 lbs
5326	Sus scrofa	M	Yes	Pacific	0601	0301/0501/0502	Oahu	Waialae			9/4/05, black with white feet
5327	Sus scrofa	M	Yes	Pacific	0601	0601	Oahu	Waialae Cabin		Adult	9/2/05, black
5328	Sus scrofa	M	Yes	Pacific	0601	0601	Kauai	Camp 10, Kokee	22	Adult	12/11/04, black
5329	Sus scrofa	F	Yes	Pacific	-	-	Kauai	Camp 10, Kokee	23	Adult	12/11/04, black
5330	Sus scrofa	-	No	-	-	-	Oahu	Lyon Arboretum, Manoa, Oahu			90 lbs.
5335	Sus scrofa	M	Yes	Pacific	-	-	Kauai	Pukole Kie		1yr
5336	Sus scrofa	M	Yes	Pacific	0601	0301	Kauai	Mapulehu		5yr	col. 4/6/03
5337	Sus scrofa	M	Yes	Asian	-	-	Kauai		SY#1		140lbs, col. 2/12/03
5338	Sus scrofa	-	No	-	-	-	Kauai		SY#2		col.5/1/03
5339	Sus scrofa	M	No	-	-	-	Kauai		SY#3		col. 4/6/03
5340	Sus scrofa	M	Yes	Asian	0601	0601	Kauai	Mauika Meadows, Holoaloa	SY#4	Adult	120 lbs, col 2/11/(03)
5341	Sus scrofa	F	Yes	Asian	0601	0601	Kauai	Huloloa	SY#5		piglet, 20 lbs
5342	Sus scrofa	F	Yes	Asian	0601	0301/0501/0502	Kauai		SY#6	young	250lbs, col 2/28.03
5343	Sus scrofa	M	Yes	Asian	0301/0501/0502	0301/0501/0502	Kauai		SY#7	Adult	gray, long nose, lean, col. 1/10/04
5344	Sus scrofa	M	Yes	European	0601	0601	Kauai	Waimea Canyon	SY#8	Adult	black, col. 1/11/04
5345	Sus scrofa	M	Yes	Pacific	0601	0601	Kauai	Koaie Canyon, Hipalau	SY#9	Adult	black, col. 1/10/04
5346	Sus scrofa	M	No	-	-	-	Kauai	Lower Waimea Canyon	SY#10		black, col. 12/27/03
5347	Sus scrofa	F	Yes	Pacific	0601	0601	Kauai	Koaie Canyon, Kawaiki	SY#11	Adult	black, col. 12/2/(03)
5348	Sus scrofa	F	Yes	Pacific	0601	0601	Kauai	Koikee	SY#12		black, col. 12/21/03
5349	Sus scrofa	M	Yes	Pacific	0601	0601	Kauai	Koaie Canyon	SY#13		black, fat, short nose, col. 1/11/04
5350	Sus scrofa	M	Yes	European	0601	0301/0501/0502	Kauai	Koaie Canyon, Lonomea	SY#14	Adult	black, col. 12/6/03
5351	Sus scrofa	F	Yes	Pacific	0601	0301/0501/0502	Kauai	Waimea Canyon, Koaie, Hipalau	SY#15
