# Supplementary material for: A novel MC1R allele for black coat colour reveals the Polynesian ancestry and hybridization patterns of Hawaiian feral pigs
Source: R Soc Open Sci. 2016 Sep 7;3(9):160304. doi: 10.1098/rsos.160304 (PMC5043315; doi:10.1098/rsos.160304)
Supplement: Table S2 [file rsos160304supp6.xlsx]

## Sheet: Sheet1
Genbank Accession Number	Species	Country	Clade
AY884609	Sus scrofa	Indonesia	Other Sus Species
AY884610	Sus scrofa	China	EA
AY884611	Sus scrofa	Indonesia	Other Sus Species
AY884612	Sus scrofa	India	EA
AY884613	Sus scrofa	USA: Hawaii	EA
AY884614	Sus scrofa	Indonesia	Other Sus Species
AY884615	Sus scrofa	Papua New Guinea	PC
AY884616	Sus scrofa	Spain	W EU
AY884617	Sus scrofa	Taiwan	EA
AY884618	Sus scrofa	Pakistan	EA
AY884619	Sus scrofa	Turkey	W EU
AY884620	Sus scrofa	Nepal	EA
AY884621	Sus scrofa	New Zealand	W EU
AY884622	Sus scrofa	Iran	W EU
AY884623	Sus scrofa	Myanmar	EA
AY884624	Sus celebensis	Indonesia: Sulawesi	Other Sus Species
AY884625	Sus scrofa	Indonesia	Other Sus Species
AY884626	Sus scrofa	Germany	W EU
AY884627	Sus scrofa	China	EA
AY884628	Sus scrofa	Italy: Sardinia	W EU
AY884629	Sus scrofa	Myanmar	EA
AY884630	Sus scrofa	Thailand	EA
AY884631	Sus scrofa	Guam	EA
AY884632	Sus scrofa	Malaysia	Other Sus Species
AY884633	Sus scrofa	France	W EU
AY884634	Sus scrofa	Japan	EA
AY884635	Sus scrofa	Morocco	W EU
AY884636	Sus scrofa	Sri Lanka	EA
AY884637	Sus scrofa	Papua New Guinea	PC
AY884638	Sus scrofa	Iran	EA
AY884639	Sus scrofa	China	EA
AY884640	Sus scrofa	China	EA
AY884641	Sus scrofa	China	EA
AY884642	Sus scrofa	China	EA
AY884643	Sus scrofa	India	EA
AY884644	Sus scrofa	Indonesia	Other Sus Species
AY884645	Sus scrofa	Indonesia	Other Sus Species
AY884646	Sus scrofa	Malaysia	EA
AY884647	Sus scrofa	Myanmar	EA
AY884648	Sus scrofa	Indonesia	EA
AY884649	Sus scrofa	Nepal	EA
AY884650	Sus celebensis	Indonesia: Sulawesi	Other Sus Species
AY884651	Sus celebensis	Indonesia: Sulawesi	Other Sus Species
AY884652	Sus celebensis	Indonesia: Sulawesi	Other Sus Species
AY884653	Sus celebensis	Indonesia: Sulawesi	Other Sus Species
AY884654	Sus celebensis	Indonesia: Sulawesi	Other Sus Species
AY884655	Sus celebensis	Indonesia: Sulawesi	Other Sus Species
AY884656	Sus celebensis	Indonesia: Sulawesi	Other Sus Species
AY884657	Sus scrofa	Indonesia	EA
AY884658	Sus scrofa	Indonesia	Other Sus Species
AY884659	Sus scrofa	Indonesia	Other Sus Species
AY884660	Sus scrofa	Indonesia	Other Sus Species
AY884661	Sus scrofa	Indonesia	EA
AY884662	Sus scrofa	Indonesia	Other Sus Species
AY884663	Sus scrofa	Indonesia	Other Sus Species
AY884664	Sus scrofa	Germany	W EU
AY884665	Sus scrofa	Germany	W EU
AY884666	Sus scrofa	Germany	W EU
AY884667	Sus scrofa	France: Corsica	W EU
AY884668	Sus scrofa	Italy: Sardinia	W EU
AY884669	Sus scrofa	Netherlands: Holland	W EU
AY884670	Sus scrofa	Macedonia	W EU
AY884671	Sus scrofa cristatus	India	EA
AY884672	Sus scrofa	Norway	W EU
AY884673	Sus scrofa papuensis	Papua New Guinea	PC
AY884674	Sus scrofa	India	EA
AY884675	Sus scrofa	India	EA
AY884676	Sus scrofa	Malaysia	EA
AY884677	Sus scrofa	Northern Mariana Islands	EA
AY884678	Sus scrofa	USA: Hawaii	PC
AY884679	Sus scrofa	Armenia	W EU
AY884680	Sus scrofa	Armenia	W EU
AY884681	Sus scrofa	France: Corsica	W EU
AY884682	Sus scrofa	Italy: Sardinia	W EU
AY884683	Sus scrofa	China	EA
AY884684	Sus scrofa	China	EA
AY884685	Sus scrofa	China	EA
AY884686	Sus scrofa	Indonesia	Other Sus Species
AY884687	Sus scrofa	Indonesia	Other Sus Species
AY884688	Sus scrofa	Indonesia: Halmahera	PC
AY884689	Sus scrofa	India	EA
AY884690	Sus scrofa	Italy: Sardinia	W EU
AY884691	Sus scrofa	Russia: Vladivostok	EA
AY884692	Sus scrofa	Russia: Vladivostok	EA
AY884693	Sus scrofa	Armenia	W EU
AY884694	Sus scrofa	Armenia	W EU
AY884695	Sus scrofa	Myanmar	EA
AY884696	Sus scrofa	France: Corsica	W EU
AY884697	Sus scrofa	Spain	W EU
AY884698	Sus scrofa	Portugal	W EU
AY884699	Sus barbatus	Malaysia	Other Sus Species
AY884700	Sus barbatus	Malaysia	Other Sus Species
AY884701	Sus scrofa cristatus	India	EA
AY884702	Sus scrofa papuensis	Vanuatu	PC
AY884703	Sus scrofa cristatus	Sri Lanka	Other Sus Species
AY884704	Sus scrofa papuensis	Vanuatu	PC
AY884705	Sus scrofa andamensis	India: Andaman Islands	EA
AY884706	Sus scrofa taiwanensis	Taiwan	EA
AY884707	Sus scrofa	China	EA
AY884708	Sus scrofa taiwanensis	Taiwan	EA
AY884709	Sus scrofa	India	EA
AY884710	Sus scrofa	Armenia	EA
AY884711	Sus scrofa	Russia: Siberia	EA
AY884712	Sus scrofa	Myanmar	EA
AY884713	Sus scrofa	India	EA
AY884714	Sus scrofa	Spain	W EU
AY884715	Sus scrofa	USA: North Carolina	EA
AY884716	Sus scrofa	Italy	W EU
AY884717	Sus scrofa	Italy	W EU
AY884718	Sus scrofa	Italy	W EU
AY884719	Sus scrofa	Italy	W EU
AY884720	Sus scrofa	Italy	W EU
AY884721	Sus scrofa	Italy	W EU
AY884722	Sus scrofa	Italy	W EU
AY884723	Sus scrofa	Italy	W EU
AY884724	Sus scrofa	Italy	W EU
AY884725	Sus scrofa	Iran	W EU
AY884726	Sus scrofa	Armenia	W EU
AY884727	Sus scrofa	Armenia	W EU
AY884728	Sus scrofa	France: Corsica	W EU
AY884729	Sus scrofa	France: Corsica	W EU
AY884730	Sus scrofa	France: Corsica	W EU
AY884731	Sus scrofa	France: Corsica	W EU
AY884732	Sus scrofa	Italy: Sardinia	W EU
AY884733	Sus scrofa	Italy: Sardinia	W EU
AY884734	Sus celebensis	Indonesia: Sulawesi	Other Sus Species
AY884735	Sus celebensis	Indonesia: Sulawesi	Other Sus Species
AY884736	Sus celebensis	Indonesia: Sulawesi	Other Sus Species
AY884737	Sus celebensis	Indonesia: Sulawesi	Other Sus Species
AY884738	Sus celebensis	Indonesia: Sulawesi	Other Sus Species
AY884739	Sus celebensis	Indonesia: Sulawesi	Other Sus Species
AY884740	Sus celebensis	Indonesia: Sulawesi	Other Sus Species
AY884741	Sus celebensis	Indonesia: Sulawesi	Other Sus Species
AY884742	Sus celebensis	Indonesia: Sulawesi	Other Sus Species
AY884743	Sus celebensis	Indonesia: Sulawesi	Other Sus Species
AY884744	Sus celebensis	Indonesia: Sulawesi	Other Sus Species
AY884745	Sus celebensis	Indonesia: Sulawesi	Other Sus Species
AY884746	Sus scrofa	United Kingdom	W EU
AY884747	Sus scrofa	Denmark	W EU
AY884748	Sus scrofa	Norway	W EU
AY884749	Sus scrofa	Iceland	W EU
AY884750	Sus scrofa	United Kingdom	EA
AY884751	Sus scrofa	Sweden	W EU
AY884752	Sus scrofa	Spain	W EU
AY884753	Sus scrofa	Spain: Canary Islands	W EU
AY884754	Sus scrofa	Germany	W EU
AY884755	Sus scrofa	Portugal	W EU
AY884756	Sus scrofa	United Kingdom	W EU
AY884757	Sus scrofa	United Kingdom	EA
AY884758	Sus scrofa	Germany	W EU
AY884759	Sus scrofa	United Kingdom	W EU
AY884760	Sus scrofa	France	EA
AY884761	Sus scrofa	United Kingdom	W EU
AY884762	Sus scrofa	United Kingdom	EA
AY884763	Sus scrofa	France	W EU
AY884764	Sus scrofa	Hungary	W EU
AY884765	Sus scrofa	Spain	W EU
AY884766	Sus scrofa	France	W EU
AY884767	Sus scrofa	United Kingdom	EA
AY884768	Sus scrofa	Spain: Canary Islands	W EU
AY884769	Sus scrofa	Germany	W EU
AY884770	Sus scrofa	United Kingdom	W EU
AY884771	Sus scrofa	United Kingdom	EA
AY884772	Sus scrofa	Germany	EA
AY884773	Sus scrofa	United Kingdom	W EU
AY884774	Sus scrofa	United Kingdom	W EU
AY884775	Sus scrofa	Finland	W EU
AY884776	Sus scrofa	Denmark	W EU
AY884777	Sus scrofa	United Kingdom	W EU
AY884778	Sus scrofa	Germany	W EU
AY884779	Sus scrofa	France	EA
AY884780	Sus scrofa	United Kingdom	W EU
AY884781	Sus scrofa	Germany	W EU
AY884782	Sus scrofa	Spain	EA
AY884783	Sus scrofa	United Kingdom	W EU
AY884784	Sus scrofa	United Kingdom	EA
AY884785	Sus scrofa	United Kingdom	EA
AY884786	Sus scrofa	Germany	EA
AY884787	Sus scrofa	Germany	W EU
AY884788	Sus scrofa	Australia	EA
AY884789	Sus scrofa	Australia	EA
AY884790	Sus scrofa	Australia	EA
AY884791	Sus scrofa	Australia	EA
AY884792	Sus scrofa	Australia	EA
AY884793	Sus scrofa	Australia	EA
AY884794	Sus scrofa	Australia	EA
AY884795	Sus scrofa	Italy: Sardinia	W EU
AY884796	Sus scrofa	France: Corsica	W EU
AY884797	Sus scrofa	Australia	EA
AY884798	Sus scrofa	Australia	EA
AY884799	Sus scrofa	Australia	EA
AY884800	Sus scrofa	Australia	EA
AY884801	Sus scrofa	Australia	EA
AY884802	Sus scrofa	Australia	EA
AY884803	Sus scrofa	Australia	EA
AY884804	Sus scrofa	Australia	EA
AY884805	Sus scrofa	Australia	EA
AY884806	Sus scrofa	Australia	EA
AY884807	Sus scrofa	Australia	EA
AY884808	Sus scrofa	Australia	EA
AY884809	Sus scrofa	Australia	EA
AY884810	Sus scrofa	Australia	EA
AY884811	Sus scrofa	Australia	EA
AY884812	Sus scrofa	Australia	EA
AY884813	Sus scrofa	Australia	EA
AY884814	Sus scrofa	Australia	EA
AY884815	Sus scrofa	France	W EU
AY884816	Sus scrofa	New Zealand	W EU
AY884817	Sus scrofa	New Zealand	W EU
AY884818	Sus scrofa	New Zealand	W EU
AY884819	Sus scrofa	New Zealand	W EU
AY884820	Sus scrofa	New Zealand	W EU
AY884821	Sus scrofa	Papua New Guinea	PC
AY884822	Sus scrofa	Papua New Guinea	PC
AY884823	Sus scrofa	New Zealand	EA
AY884824	Sus scrofa	New Zealand	EA
AY884825	Sus scrofa	New Zealand	EA
AY884826	Sus scrofa	New Zealand	EA
AY884827	Sus scrofa	New Zealand	EA
AY884828	Sus scrofa	New Zealand	EA
AY884829	Sus scrofa	New Zealand	EA
AY884830	Sus scrofa	New Zealand	EA
AY884831	Sus scrofa	New Zealand	EA
