# Supplementary material for: A novel MC1R allele for black coat colour reveals the Polynesian ancestry and hybridization patterns of Hawaiian feral pigs
Source: R Soc Open Sci. 2016 Sep 7;3(9):160304. doi: 10.1098/rsos.160304 (PMC5043315; doi:10.1098/rsos.160304)
Supplement: Table S3 [file rsos160304supp7.xlsx]

## Sheet: Sheet1
S3. Samples in this study contributed by Laurent Frantz. All samples can be found in the European Nucleotide Archive (ENA) under the accession numbers ERP011076 and PRJEB9922.
Assigned No.	Sample Name	Source	Location	Phenotype/Breed	Allele	Closest Fit
SS048	AS01F01_AnglerSattleschwein_rh	Frantz et al. (2015)	Germany	Angler Sattleschwein	*0301
SS049	AS01F09_Angler_Sattelsw_rh	Frantz et al. (2015)	Germany	Angler Sattleschwein	*0301
SS050	BB01M47_Bunte_Bentheimer_rh	Frantz et al. (2015)	Germany	Bunte Bentheimer	*0301
SS051	BD009U01_rh	Frantz et al. (2015)	Ukraine	Wild Boar	*0301
SS052	BK01F10_Berkshire_rh	Frantz et al. (2015)	England	Berkshire	*0301
SS053	BK01M20_Berkshire_rh	Frantz et al. (2015)	England	Berkshire	*0301
SS054	BS01F10_British_Saddle_rh	Frantz et al. (2015)	East Anglia, England	British Saddleback	*0101
SS055	BS01F35_British_Saddleback_rh	Frantz et al. (2015)	East Anglia, England	British Saddleback	*0301
SS056	CA01F14_Calabrese_rh	Frantz et al. (2015)	Calabria, Italy	Calabrese	*0301
SS057	CM01F17_Chato_Murciano_rh	Frantz et al. (2015)	Murcia, Spain	Chato Murciano	*0301
SS058	CM01F18_Chato_Murciano_rh	Frantz et al. (2015)	Murcia, Spain	Chato Murciano	*0301
SS059	CS01F02_Cinta_Senese_rh	Frantz et al. (2015)	Tuscany, Italy	Cinta Senese	*0301
SS060	CT01F13_Cassertana_rh	Frantz et al. (2015)	Caserta, Italy	Casertana	*0301
SS061	CT01M12_Cassertana_rh	Frantz et al. (2015)	Caserta, Italy	Casertana	*0301
SS062	DU22M01_Duroc_rh	Frantz et al. (2015)	USA	Duroc	*0401
SS063	DU23M01_Duroc_rh	Frantz et al. (2015)	USA	Duroc	*0401
SS064	DU23M02_Duroc_rh	Frantz et al. (2015)	USA	Duroc	x
SS065	DU23M03_Duroc_rh	Frantz et al. (2015)	USA	Duroc	*0401
SS066	DU23M04_Duroc_rh	Frantz et al. (2015)	USA	Duroc	*0401
SS067	GO01F04_Gl_Old_Spots_rh	Frantz et al. (2015)	Gloucester, England	Gloucester Old Spot	*0301
SS068	GO01F23_GloucesterOldSpot_rh	Frantz et al. (2015)	Gloucester, England	Gloucester Old Spot	*0301
SS069	HA20U01_Hampshire_rh	Frantz et al. (2015)	England	Hampshire	*0301
SS070	HA20U02_Hampshire_rh	Frantz et al. (2015)	England	Hampshire	*0301
SS071	INDO22_Sumatra_rh	Frantz et al. (2015)	Sumatra	Sumatra	-	*0101
SS072	INDO33_Sumatra_rh	Frantz et al. (2015)	Sumatra	Sumatra	-	*0101
SS073	JI01U08_Jinhua_rh	Frantz et al. (2015)	E. China	Jinhua	*0201
SS074	JI01U10_Jinhua_rh	Frantz et al. (2015)	E. China	Jinhua	*0201
SS075	JQ01U02_Jiangquhai_rh	Frantz et al. (2015)	China	Jiangquahai	-	*0201
SS076	JQ01U03_Jiangquahai_rh	Frantz et al. (2015)	China	Jiangquahai	*0201
SS077	JQ01U08_Jiangquahai_rh	Frantz et al. (2015)	China	Jiangquahai	*0201
SS078	LB01F49_Large_Black_rh	Frantz et al. (2015)	-	Large Black	*0201
SS079	LE01F25_Leicoma_rh	Frantz et al. (2015)	E. Germany	Leicoma	*0401
SS080	LR21M03_rh	Frantz et al. (2015)	Europe	Landrace	*0301
SS081	LR24F01_rh	Frantz et al. (2015)	Europe	Landrace	-	*0301
SS082	LR24F08_rh	Frantz et al. (2015)	Europe	Landrace	*0301
SS083	LR24M17_rh	Frantz et al. (2015)	Europe	Landrace	*0301
SS084	LR24M18_rh	Frantz et al. (2015)	Europe	Landrace	*0301
SS085	LR24M19_rh	Frantz et al. (2015)	Europe	Landrace	*0301
SS086	LR24M20_rh	Frantz et al. (2015)	Europe	Landrace	*0301
SS087	LR24M21_rh	Frantz et al. (2015)	Europe	Landrace	*0301
SS088	LR30F01_rh	Frantz et al. (2015)	Europe	Landrace	*0301
SS089	LR30F02_rh	Frantz et al. (2015)	Europe	Landrace	*0301
SS090	LR30F03_rh	Frantz et al. (2015)	Europe	Landrace	*0301
SS091	LR30F04_Landrace_rh	Frantz et al. (2015)	Europe	Landrace	*0301
SS092	LSP01U16_LepingSpotted_rh	Frantz et al. (2015)	China	Leping Spotted	*0201
SS093	LSP01U18_LepingSpotted_rh	Frantz et al. (2015)	China	Leping Spotted	*0201
SS094	LW22F01_rh	Frantz et al. (2015)	Europe	Large White	*0301
SS095	LW22F02_rh	Frantz et al. (2015)	Europe	Large White	x
SS096	LW22F03_rh	Frantz et al. (2015)	Europe	Large White	x
SS097	LW22F04_rh	Frantz et al. (2015)	Europe	Large White	*0301
SS098	LW22F06_rh	Frantz et al. (2015)	Europe	Large White	x
SS099	LW22F07_rh	Frantz et al. (2015)	Europe	Large White	x
SS100	LW22F08_LargeWhite_rh	Frantz et al. (2015)	Europe	Large White	*0301
SS101	LW22F09_LargeWhite_rh	Frantz et al. (2015)	Europe	Large White	*0301
SS102	LW22M04_rh	Frantz et al. (2015)	Europe	Large White	x
SS103	LW22M07_rh	Frantz et al. (2015)	Europe	Large White	*0301
SS104	LW36F01_rh	Frantz et al. (2015)	Europe	Large White	*0301
SS105	LW36F02_rh	Frantz et al. (2015)	Europe	Large White	x
SS106	LW36F03_rh	Frantz et al. (2015)	Europe	Large White	*0301
SS107	LW36F04_rh	Frantz et al. (2015)	Europe	Large White	*0301
SS108	LW36F05_rh	Frantz et al. (2015)	Europe	Large White	*0301
SS109	LW36F06_rh	Frantz et al. (2015)	Europe	Large White	*0301
SS110	LW37F01_rh	Frantz et al. (2015)	Europe	Large White	*0301
SS111	LW37M01_rh	Frantz et al. (2015)	Europe	Large White	*0301
SS112	LW38M02_rh	Frantz et al. (2015)	Europe	Large White	*0301
SS113	LW38MF02_rh	Frantz et al. (2015)	Europe	Large White	x
SS114	LW39M01_rh	Frantz et al. (2015)	Europe	Large White	*0301
SS115	LW39M03_rh	Frantz et al. (2015)	Europe	Large White	*0301
SS116	LW39M04_rh	Frantz et al. (2015)	Europe	Large White	*0301
SS117	LW39M05_rh	Frantz et al. (2015)	Europe	Large White	*0301
SS118	LW39M07_rh	Frantz et al. (2015)	Europe	Large White	*0301
SS119	LW39M08_rh	Frantz et al. (2015)	Europe	Large White	*0301
SS120	MA01F18_Mangalica_rh	Frantz et al. (2015)	Hungary	Mangalica	*0101
SS121	MA01F20_Mangalica_rh	Frantz et al. (2015)	Hungary	Mangalica	*0101
SS122	MS20M03_Meishan_rh	Frantz et al. (2015)	Meishan, China	Meishan	*0201
SS123	MS20M05_Meishan_rh	Frantz et al. (2015)	Meishan, China	Meishan	*0201
SS124	MS20U10_Meishan_rh	Frantz et al. (2015)	Meishan, China	Meishan	*0201
SS125	MS20U11_Meishan_rh	Frantz et al. (2015)	Meishan, China	Meishan	*0201
SS126	MS20U13_Meishan_rh	Frantz et al. (2015)	Meishan, China	Meishan	*0002
SS127	MS21M01_Meishan_rh	Frantz et al. (2015)	Meishan, China	Meishan	*0201
SS128	MS21M05_Meishan_rh	Frantz et al. (2015)	Meishan, China	Meishan	*0201
SS129	MS21M07_Meishan_rh	Frantz et al. (2015)	Meishan, China	Meishan	*0201
SS130	MS21M08_Meishan_rh	Frantz et al. (2015)	Meishan, China	Meishan	*0201
SS131	MS21M14_Meishan_rh	Frantz et al. (2015)	Meishan, China	Meishan	*0201
SS132	MW01F29_Middle_White_rh	Frantz et al. (2015)	-	Middle White	*0301
SS133	MW01F33_Middle_White_rh	Frantz et al. (2015)	-	Middle White	*0301
SS134	NI01U07_Negro_Iberico_rh	Frantz et al. (2015)	Iberia	Negro Iberico	x
SS135	NS01F05_Nera_Siciliana_rh	Frantz et al. (2015)	Sicily, Italy	Nera Siciliana	x
SS136	OM001_Warthog_rh	Frantz et al. (2015)	Africa	Warthog	*1101
SS137	PI21F02_rh	Frantz et al. (2015)	Belgium	Pietrain	*0301
SS138	PI21F06_rh	Frantz et al. (2015)	Belgium	Pietrain	x
SS139	PI21F09_Pietrain_rh	Frantz et al. (2015)	Belgium	Pietrain	*0301
SS140	PI21M17_rh	Frantz et al. (2015)	Belgium	Pietrain	*0301
SS141	PI21M20_rh	Frantz et al. (2015)	Belgium	Pietrain	*0503
SS142	PI21M21_rh	Frantz et al. (2015)	Belgium	Pietrain	*0301
SS143	RE01F51_Retinto_rh	Frantz et al. (2015)	Iberia	Retinto	x
SS144	SBSB02F03_Sbarbatus_rh	Bosse et al. (2012)	ISEA	S. barbatus WT	*0701
SS145	SBSB02M02_OM004_Sbarbatus_rh	Bosse et al. (2012)	ISEA	S. barbatus WT	*0701
SS146	SBSB02M02_OR2710_Sbarbatus_rh	Bosse et al. (2012)	ISEA	S. barbatus WT	*0702
SS147	SBSB02M03_Sbarbatus_rh	Bosse et al. (2012)	ISEA	S. barbatus WT	*0702
SS148	SCEB01F01_Scebifrons_rh	Bosse et al. (2012)	ISEA	S. cebifrons WT	*1001
SS149	SCEB02M01_Scebifrons_rh	Bosse et al. (2012)	ISEA	S. cebifrons WT	*1001
SS150	SCEB02M02_Scebifrons_rh	Bosse et al. (2012)	ISEA	S. cebifrons WT	*1001
SS151	SCEL01U01_Scelebensis_rh	Bosse et al. (2012)	ISEA	S. celebensis WT	*0901
SS152	SCEL01U02_Scelebensis_rh	Bosse et al. (2012)	ISEA	S. celebensis WT	*0901
SS153	SRR652444_smalt	Frantz et al. (2015)	Tibet	Wild Boar	*0201
SS154	SVSV01F01_Sverrucosus_rh	Bosse et al. (2012)	ISEA	S. verrucosus WT	*0801
SS155	SVSV01U01_Sverrucosus_rh	Bosse et al. (2012)	ISEA	S. verrucosus WT	*0801
SS156	TA01F19_Tamworth_rh	Frantz et al. (2015)	Tamworth, England	Tamworth	*0301
SS157	TA01M06_Tamworth_rh	Frantz et al. (2015)	Tamworth, England	Tamworth	*0301
SS158	TH05U04_Thai_Pig_rh	Frantz et al. (2015)	Thailand	Thai Pig	*0103
SS159	WB20U02_Japan_rh	Frantz et al. (2015)	Japan	Wild Boar	-	*0101
SS160	WB21F03_rh	Frantz et al. (2015)	-	Wild Boar	*0101
SS161	WB21F04_rh	Frantz et al. (2015)	-	Wild Boar	*0101
SS162	WB21F05_Netherlands_rh	Frantz et al. (2015)	Netherlands	Wild Boar	*0101
SS163	WB21M03_Netherlands_rh	Frantz et al. (2015)	Netherlands	Wild Boar	*0101
SS164	WB21M05_rh	Frantz et al. (2015)	Netherlands	Wild Boar	*0101
SS165	WB22F01_NL_rh	Frantz et al. (2015)	Netherlands	Wild Boar	*0101
SS166	WB22F02_NL_rh	Frantz et al. (2015)	Netherlands	Wild Boar	*0101
SS167	WB22F03_rh	Frantz et al. (2015)	Netherlands	Wild Boar	*0101
SS168	WB22F04_rh	Frantz et al. (2015)	Netherlands	Wild Boar	*0101
SS169	WB22M02_rh	Frantz et al. (2015)	Netherlands	Wild Boar	*0101
SS170	WB22M03_rh	Frantz et al. (2015)	Netherlands	Wild Boar	*0101
SS171	WB26M09_Malcantone_rh	Frantz et al. (2015)	Malcantone, Switzerland	Wild Boar	-	*0101
SS172	WB28F31_WBItaly_rh	Frantz et al. (2015)	Italy	Wild Boar	x
SS173	WB29U04_SChina_rh	Frantz et al. (2015)	S. China	Wild Boar	*0105
SS174	WB29U12_SChina_rh	Frantz et al. (2015)	S. China	Wild Boar	-	*0101
SS175	WB29U13_WBSChina_rh	Frantz et al. (2015)	S. China	Wild Boar	*0103
SS176	WB29U14_WBSChina_rh	Frantz et al. (2015)	S. China	Wild Boar	*0106
SS177	WB29U16_WBSChina_rh	Frantz et al. (2015)	S. China	Wild Boar	*0103
SS178	WB30U01_NChina_rh	Frantz et al. (2015)	N. China	Wild Boar	*0103
SS179	WB30U06_WBNChina_rh	Frantz et al. (2015)	N. China	Wild Boar	*0201
SS180	WB30U08_NChina_rh	Frantz et al. (2015)	N. China	Wild Boar	-	*0101
SS181	WB30U09_WBNChina_rh	Frantz et al. (2015)	N. China	Wild Boar	*0101
SS182	WB31F05_WBGreece_rh	Frantz et al. (2015)	Greece	Wild Boar	*0101
SS183	WB31M09_WBGreece_rh	Frantz et al. (2015)	Greece	Wild Boar	*0101
SS184	WB32F07_WBGreece_rh	Frantz et al. (2015)	Greece	Wild Boar	*0101
SS185	WB32U05_WBGreece_rh	Frantz et al. (2015)	Greece	Wild Boar	*0101
SS186	WB33U04_WBSamos_rh	Frantz et al. (2015)	Samos (Greece)	Wild Boar	*0101
SS187	WB33U05_WBSamos_rh	Frantz et al. (2015)	Samos (Greece)	Wild Boar	*0101
SS188	WB42M09_WBItaly_rh	Frantz et al. (2015)	Italy	Wild Boar	*0101
SS189	WB44U06_WBItaly_rh	Frantz et al. (2015)	Italy	Wild Boar	*0101
SS190	WB44U07_WBItaly_rh	Frantz et al. (2015)	Italy	Wild Boar	*0101
SS191	WB72U01_Armenia_rh	Frantz et al. (2015)	Armenia	Wild Boar	*0101
SS192	WS01U03_WannanSpotted_rh	Frantz et al. (2015)	C. China	Wannan Spotted	*0201
SS193	WS01U13_WannanSpotted_rh	Frantz et al. (2015)	C. China	Wannan Spotted	*0201
SS194	XI01U03_rh	Frantz et al. (2015)	SE. China	Xiang	-	*0201
SS195	XI01U04_Xiang_rh	Frantz et al. (2015)	SE. China	Xiang	x
SS196	ZA01U02_Zang_rh	Frantz et al. (2015)	Zang (Tibet)	Zang	*0201
