# Supplementary material for: A novel MC1R allele for black coat colour reveals the Polynesian ancestry and hybridization patterns of Hawaiian feral pigs
Source: R Soc Open Sci. 2016 Sep 7;3(9):160304. doi: 10.1098/rsos.160304 (PMC5043315; doi:10.1098/rsos.160304)
Supplement: Table S4 [file rsos160304supp8.xlsx]

## Sheet: Sheet1
Assigned No.	Accession No./Sample Name	Source	Location	Phenotype/Breed	Allele	Closest Fit
SS197	EU443644	Fang et al. (2009)	Hungary	Mangalica	*0101
SS198	EU443645	Fang et al. (2009)	Poland	Wild Boar	*0101
SS199	EU443646	Fang et al. (2009)	Poland	Wild Boar	*0101
SS200	EU443647	Fang et al. (2009)	Poland	Wild Boar	*0101
SS201	EU443648	Fang et al. (2009)	Poland	Wild Boar	*0101
SS202	EU443649	Fang et al. (2009)	Poland	Wild Boar	*0101
SS203	EU443650	Fang et al. (2009)	Poland	Wild Boar	*0101
SS204	EU443651	Fang et al. (2009)	Poland	Wild Boar	*0101
SS205	EU443652	Fang et al. (2009)	Poland	Wild Boar	*0101
SS206	EU443653	Fang et al. (2009)	Poland	Wild Boar	*0101
SS207	EU443654	Fang et al. (2009)	Poland	Wild Boar	*0101
SS208	EU443655	Fang et al. (2009)	Poland	Wild Boar	*0101
SS209	EU443656	Fang et al. (2009)	Poland	Wild Boar	*0101
SS210	EU443657	Fang et al. (2009)	Hainan, China (Island)	Wild Boar	*0103
SS211	EU443658	Fang et al. (2009)	Hainan, China (Island)	Wild Boar	*0104
SS212	EU443659	Fang et al. (2009)	Dongbei, N.E. China	Wild Boar	*0105
SS213	EU443660	Fang et al. (2009)	China	Bamei	*0201
SS214	EU443661	Fang et al. (2009)	China	Huzhu	*0201
SS215	EU443662	Fang et al. (2009)	China	Jiangquhai	*0201
SS216	EU443663	Fang et al. (2009)	China	Meishan	*0201
SS217	EU443664	Fang et al. (2009)	China	Laiwu	*0201
SS218	EU443665	Fang et al. (2009)	China	Leping	*0201
SS219	EU443666	Fang et al. (2009)	China	Rongchang	*0201
SS220	EU443667	Fang et al. (2009)	China	Neijiang	*0201
SS221	EU443668	Fang et al. (2009)	China	Qianbei	*0201
SS222	EU443669	Fang et al. (2009)	China	Shanggao	*0201
SS223	EU443670	Fang et al. (2009)	China	Rongchang	*0201
SS224	EU443671	Fang et al. (2009)	China	Neijiang	*0201
SS225	EU443672	Fang et al. (2009)	China	Huzhu	*0201
SS226	EU443673	Fang et al. (2009)	China	Tongcheng	*0201
SS227	EU443674	Fang et al. (2009)	China	Xiang	*0201
SS228	EU443675	Fang et al. (2009)	China	Yimeng	*0201
SS229	EU443676	Fang et al. (2009)	China	Yushan	*0201
SS230	EU443677	Fang et al. (2009)	China	Zang	*0201
SS231	EU443678	Fang et al. (2009)	China	Xiangxi	*0201
SS232	EU443679	Fang et al. (2009)	China	Shengxian Spotted	*0201
SS233	EU443680	Fang et al. (2009)	China	Min	*0202
SS234	EU443681	Fang et al. (2009)	China	Jiaozhou	*0201
SS235	EU443682	Fang et al. (2009)	China	Jinhua	*0203
SS236	EU443683	Fang et al. (2009)	Europe	Angler Sattelschwein	*0301
SS237	EU443684	Fang et al. (2009)	Europe	Bisaro	*0301
SS238	EU443685	Fang et al. (2009)	Europe	Large Black	*0301
SS239	EU443686	Fang et al. (2009)	Europe	Negro Canario	*0301
SS240	EU443687	Fang et al. (2009)	Europe	Hampshire	*0301
SS241	EU443688	Fang et al. (2009)	Europe	Creole	*0201
SS242	EU443689	Fang et al. (2009)	Europe	Creole	*0301
SS243	EU443690	Fang et al. (2009)	Europe	Creole	*0301
SS244	EU443691	Fang et al. (2009)	Europe	Duroc	*0401
SS245	EU443692	Fang et al. (2009)	Europe	Duroc	*0401
SS246	EU443693	Fang et al. (2009)	Europe	Leicoma	*0401
SS247	EU443694	Fang et al. (2009)	Europe	Berkshire	*0501
SS248	EU443695	Fang et al. (2009)	Europe	Berkshire	*0501
SS249	EU443696	Fang et al. (2009)	Europe	Linderodssvin	*0501
SS250	EU443697	Fang et al. (2009)	Europe	Linderodssvin	*0501
SS251	EU443698	Fang et al. (2009)	Europe	Linderodssvin	*0501
SS252	EU443699	Fang et al. (2009)	Europe	Linderodssvin	*0501
SS253	EU443700	Fang et al. (2009)	Europe	Linderodssvin	*0501
SS254	EU443701	Fang et al. (2009)	Europe	Middle White	*0501
SS255	EU443702	Fang et al. (2009)	Europe	Tamworth	*0501
SS256	EU443703	Fang et al. (2009)	Europe	Tamworth	*0501
SS257	EU443704	Fang et al. (2009)	Europe	Landrace	*0501
SS258	EU443705	Fang et al. (2009)	Europe	Landrace	*0501
SS259	EU443706	Fang et al. (2009)	Europe	Landrace	*0501
SS260	EU443707	Fang et al. (2009)	Europe	Landrace	*0501
SS261	EU443708	Fang et al. (2009)	Europe	Landrace	*0501
SS262	EU443709	Fang et al. (2009)	Europe	Landrace	*0501
SS263	EU443710	Fang et al. (2009)	Europe	Landrace	*0501
SS264	EU443711	Fang et al. (2009)	Europe	Landrace	*0501
SS265	EU443712	Fang et al. (2009)	Europe	Landrace	*0501
SS266	EU443713	Fang et al. (2009)	Europe	Large White	*0501
SS267	EU443714	Fang et al. (2009)	Europe	Large White	*0501
SS268	EU443715	Fang et al. (2009)	Europe	Large White	*0501
SS269	EU443716	Fang et al. (2009)	Europe	Large White	*0501
SS270	EU443717	Fang et al. (2009)	Europe	Pietrain	*0501
SS271	EU443718	Fang et al. (2009)	Europe	Pietrain	*0501
SS272	EU443719	Fang et al. (2009)	Europe	Large White	*0501
SS273	EU443720	Fang et al. (2009)	Europe	Large White	*0501
SS274	EU443721	Fang et al. (2009)	Europe	Large White	*0501
SS275	EU443722	Fang et al. (2009)	Europe	British Lop	*0502
SS276	EU443723	Fang et al. (2009)	Europe	Landrace	*0502
SS277	EU443724	Fang et al. (2009)	Europe	Landrace	*0502
SS278	EU443725	Fang et al. (2009)	Europe	Large White	*0503
SS279	EU443726	Fang et al. (2009)	Europe	Bunte Bentheimer	*0503
SS280	EU604026	Fang et al. (2009)	-	Banna Mini Pig Inbred Line	*0201
SS281	EU604027	Fang et al. (2009)	-	Banna Mini Pig Inbred Line	*0501
SS282	AB088413	Fang et al. (2009)	Japan	Tokushima	*0104
SS283	AF082487	Fang et al. (2009)	-	-	*0101
SS284	AF082488	Fang et al. (2009)	-	-	*0201
SS285	AF082489	Fang et al. (2009)	-	-	*0301
SS286	AF082490	Fang et al. (2009)	-	-	*0401
SS287	AM050718	Drogemuller et al. (2006)	-	Pietrain	*0503
SS288	AM231528	Du et al. (2006)	France	Black MeLiM	*0201
SS289	AM231529	Du et al. (2006)	France	Duroc	*0401
SS290	AM231530	Du et al. (2006)	France	Red MeLiM	*0501
SS291	AM492523	Fajardo et al (2007)	Europe	Wild Boar	*0101
SS292	AM492524	Fajardo et al (2007)	Europe	Wild Boar	*0101
SS293	AM492525	Fajardo et al (2007)	Europe	Wild Boar	-	*0101
SS294	AM492526	Fajardo et al (2007)	Europe	Wild Boar	-	*0101
SS295	AM492527	Fajardo et al (2007)	-	Domestic	*0301
SS296	AM492528	Fajardo et al (2007)	-	Domestic	*0401
SS297	AM492529	Fajardo et al (2007)	-	Domestic	-	*0101
SS298	AM492530	Fajardo et al (2007)	-	Domestic	-	*0101
SS299	AM690770	Fajardo et al (2007)	Europe	Wild Boar	-	*0101
SS300	AM690771	Fajardo et al (2007)	Europe	Wild Boar	-	*0101
SS301	AM690772	Fajardo et al (2007)	Europe	Wild Boar	-	*0101
SS302	AM690773	Fajardo et al (2007)	Europe	Wild Boar	*0101
SS303	AM690774	Fajardo et al (2007)	Europe	Wild Boar	*0101
SS304	AM690775	Fajardo et al (2007)	Europe	Wild Boar	*0101
SS305	AM690776	Fajardo et al (2007)	Europe	Wild Boar	*0101
SS306	AM690777	Fajardo et al (2007)	Europe	Wild Boar	*0101
SS307	AM690778	Fajardo et al (2007)	Europe	Wild Boar	*0101
SS308	AY308991	Shi et al (2006)	China	-	*0101
SS309	AY308992	Shi et al (2006)	China	Min	*0114
SS310	AY308993	Shi et al (2006)	China	Jinhua	*0110
SS311	AY365249	Cho et al (2004)	-	Berkshire	*0501
SS312	AY365250	Cho et al (2004)	-	Duroc	-	*0114
SS313	AY365251	Cho et al (2004)	-	Hampshire	-	*0114
SS314	AY365252	Cho et al (2004)	Korea	Jeju - Native Black	-	*0114
SS315	AY365253	Cho et al (2004)	-	Landrace	*0501
SS316	AY365254	Cho et al (2004)	Korea	Wild Boar	-	*0115
SS317	AY365255	Cho et al (2004)	-	Yorkshire	-	*0114
SS318	AY520823	Cho et al (2004)	Korea	Jeju - Native Black	-	*0115
SS319	AY520824	Cho et al (2004)	Korea	Wild Boar	*0115
SS320	AY916520	Shi et al (2006)	-	Min Pig	-	*0101
SS321	AY916521	Shi et al (2006)	-	Min Pig	-	*0101
SS322	AY916522	Shi et al (2006)	-	Min Pig	*0102
SS323	AY916523	Shi et al (2006)	-	Duroc	-	*0101
SS324	AY916524	Shi et al (2006)	-	Duroc	*0003
SS325	DQ191184	Cho et al (2004)	Korea	Wild Boar	*0204
SS326	DQ191185	Cho et al (2004)	Korea	Wild Boar	-	*0113
SS327	DQ191186	Cho et al (2004)	Korea	Wild Boar	*0101
SS328	DQ191187	Cho et al (2004)	Korea	Wild Boar	*0101
SS329	DQ191188	Cho et al (2004)	Korea	Wild Boar	*0101
SS330	DQ191189	Cho et al (2004)	Korea	Wild Boar	*0113
SS331	DQ191190	Cho et al (2004)	Korea	Wild Boar	-	*0106
SS332	DQ191204	Cho et al (2004)	Korea	Wild Boar	-	*0113
SS333	DQ191207	Cho et al (2004)	Korea	Wild Boar	-	*0105
SS334	EF392681	Ju et al (2007)	China	Black Lanyu	*0201
SS335	FJ665467	J Li et al (2010)	China	Chinese Native Domestic	*0101
SS336	FJ665468	J Li et al (2010)	China	Wild Boar	*0201
SS337	FJ665469	J Li et al (2010)	China	Chinese Native Domestic	*0103
SS338	FJ665470	J Li et al (2010)	China	Chinese Native Domestic	-	*0103
SS339	FJ665471	J Li et al (2010)	China	Chinese Native Domestic	*0106
SS340	FJ665472	J Li et al (2010)	China	Chinese Native Domestic	-	*0107
SS341	FJ665473	J Li et al (2010)	China	Chinese Native Domestic	-	*0101
SS342	FJ665474	J Li et al (2010)	China	Chinese Native Domestic	*0107
SS343	FJ665475	J Li et al (2010)	China	Chinese Native Domestic	*0109
SS344	FJ665476	J Li et al (2010)	China	Chinese Native Domestic	*0108
SS345	FJ665477	J Li et al (2010)	China	Chinese Native Domestic	*0112
SS346	FJ665478	J Li et al (2010)	China	Chinese Native Domestic	*0004
SS347	FJ665479	J Li et al (2010)	China	Chinese Native Domestic	*0109
SS348	FJ665480	J Li et al (2010)	China	Chinese Native Domestic	*0111
SS349	FJ665481	J Li et al (2010)	China	Chinese Native Domestic	*0105
SS350	FJ665482	J Li et al (2010)	China	Chinese Native Domestic	-	*0103
SS351	FJ665483	J Li et al (2010)	China	Chinese Native Domestic	*0202
SS352	FJ665484	J Li et al (2010)	China	Wild Boar	-	*0201
SS353	FJ665485	J Li et al (2010)	China	Wild Boar	*0203
SS354	FJ665486	J Li et al (2010)	China	Wild Boar	*0202
SS355	FJ665487	J Li et al (2010)	Red River Hog - Africa	Potamochoerus porcus	-	*0103
SS356	GQ240942	J Li et al (2010)	Portugal	Wild Boar	*0101
SS357	GQ240943	J Li et al (2010)	Portugal	Wild Boar	*0001
SS358	GQ240944	J Li et al (2010)	Portugal	Wild Boar	*0501
SS359	GQ373178	Mao et al (2010)	China	Chinese Red Tibetan	*0201
SS360	GQ900667	J Li et al (2010)	China	Wild Boar	*0101
SS361	GQ900668	J Li et al (2010)	China	Wild Boar	*0107
SS362	GQ900669	J Li et al (2010)	China	Wild Boar	*0107
SS363	GQ900670	J Li et al (2010)	China	Wild Boar	*0107
SS364	GQ900671	J Li et al (2010)	China	Wild Boar	*0109
SS365	GQ900672	J Li et al (2010)	China	Wild Boar	-	*0111
SS366	GQ900673	J Li et al (2010)	China	Wild Boar	*0201
SS367	KF242524	Pastwa, M. et al (2013)	Poland	Domestic	*0001
SS368	KF242525	Pastwa, M. et al (2013)	Poland	Domestic	*0501
SS369	KF242526	Pastwa, M. et al (2013)	Poland	Domestic	*0502
SS370	KF242527	Pastwa, M. et al (2013)	Poland	Domestic	*0501
SS371	KF242528	Pastwa, M. et al (2013)	Poland	Domestic	*0501
SS372	KF242529	Pastwa, M. et al (2013)	Poland	Wild Boar	*0301
SS373	KF242530	Pastwa, M. et al (2013)	Poland	Wild Boar	-	*0301
SS374	KF242531	Pastwa, M. et al (2013)	Poland	Wild Boar	*0001
SS375	KF242532	Pastwa, M. et al (2013)	Poland	Wild Boar	*0001
SS376	KF525706	Meiri et al (2014)	Israel	Wild Boar	*0101
SS377	KF525707	Meiri et al (2014)	Israel	Wild Boar	*0101
SS378	KF525708	Meiri et al (2014)	Israel	Wild Boar	*0101
SS379	KF525709	Meiri et al (2014)	Israel	Wild Boar	*0101
SS380	KF525710	Meiri et al (2014)	Israel	Wild Boar	*0101
SS381	KF525711	Meiri et al (2014)	Israel	Wild Boar	*0101
SS382	KF525712	Meiri et al (2014)	Israel	Wild Boar	*0101
SS383	KF525713	Meiri et al (2014)	Israel	Wild Boar	*0101
SS384	KF525714	Meiri et al (2014)	Israel	Wild Boar	*0101
SS385	KF525715	Meiri et al (2014)	Israel	Wild Boar	*0101
SS386	KF525716	Meiri et al (2014)	Israel	Wild Boar	*0101
SS387	KF525717	Meiri et al (2014)	Israel	Wild Boar	*0101
SS388	KF525718	Meiri et al (2014)	Israel	Wild Boar	*0101
SS389	KF525719	Meiri et al (2014)	Israel	Wild Boar	*0101
SS390	KF525720	Meiri et al (2014)	Israel	Wild Boar	*0101
SS391	KF525721	Meiri et al (2014)	Israel	Wild Boar	*0101
SS392	KF525722	Meiri et al (2014)	Israel	Wild Boar	*0101
SS393	NM_001008690	NCBI Ref Seq	China	Jinhua	*0101
SS394	AF181964	Kijas et al (1998)	Japan	Wild Boar	*0102
SS395	AY916519	Shi et al (2006)	-	-	*0001
