# Supplementary material for: A novel MC1R allele for black coat colour reveals the Polynesian ancestry and hybridization patterns of Hawaiian feral pigs
Source: R Soc Open Sci. 2016 Sep 7;3(9):160304. doi: 10.1098/rsos.160304 (PMC5043315; doi:10.1098/rsos.160304)
Supplement: Table S5 [file rsos160304supp9.xlsx]

## Sheet: Sheet1
S3. Counts by Haplotype
	Allele	#Identical	#Close Matches	"Totals" [Sum Identical + Close Matches]	"Totals"/395	#Identical/395
WT	*0101	72	17	89	0.225316	0.182278
	*0102	2	0	2	0.00506329	0.00506329
	*0103	6	3	9	0.0227848	0.0151899
	*0104	2	0	2	0.00506329	0.00506329
	*0105	3	1	4	0.0101266	0.00759494
	*0106	2	1	3	0.00759494	0.00506329
	*0107	4	1	5	0.0126582	0.0101266
	*0108	1	0	1	0.00253165	0.00253165
	*0109	3	0	3	0.00759494	0.00759494
	*0110	1	0	1	0.00253165	0.00253165
	*0111	1	1	2	0.00506329	0.00253165
	*0112	1	0	1	0.00253165	0.00253165
	*0113	1	2	3	0.00759494	0.00253165
	*0114	1	4	5	0.0126582	0.00253165
	*0115	1	2	3	0.00759494	0.00253165
E. Eurasian Black	*0201	50	3	53	0.134177	0.126582
	*0202	3	0	3	0.00759494	0.00759494
	*0203	2	0	2	0.00506329	0.00506329
	*0204	1	0	1	0.00253165	0.00253165
W. Eurasian Black	*0301	65	2	67	0.16962	0.164557
Recessive Red	*0401	11	0	11	0.0278481	0.0278481
Spotted	*0501	38	2	40	0.101266	0.0962025
	*0502	5	0	5	0.0126582	0.0126582
	*0503	5	0	5	0.0126582	0.0126582
Hawaiian Black	*0601	35	0	35	0.0886076	0.0886076
ISEA Sus	*0701	2	0	2	0.00506329	0.00506329
	*0702	2	0	2	0.00506329	0.00506329
	*0801	2	0	2	0.00506329	0.00506329
	*0901	2	0	2	0.00506329	0.00506329
	*1001	3	0	3	0.00759494	0.00759494
Warthog	*1101	1	0	1	0.00253165	0.00253165
Unknown Phenotype (WT)	*0001	5	0	5	0.0126582	0.0126582
	*0002	1	0	1	0.00253165	0.00253165
	*0003	1	0	1	0.00253165	0.00253165
	*0004	1	0	1	0.00253165	0.00253165
	#No Seq	22
	#Bad Seq	37
		395
